# Supplementary material for: High-Sensitivity Cardiac Troponin T to Exclude Cardiac Involvement in TTR Variant Carriers and ATTRv Amyloidosis Patients
Source: J Clin Med. 2024 Jan 30;13(3):810. doi: 10.3390/jcm13030810 (PMC10856062; doi:10.3390/jcm13030810)
Supplement: Supplementary file 1 [file jcm-13-00810-s001.zip]

Archive with 3 entries (3 files):
- Figure S1.eps
- Figure S2.eps
- Supplemental tables and figures.pdf
